# Supplementary material for: Nrf2 Downregulation Contributes to Epithelial-to-Mesenchymal Transition in Helicobacter pylori-Infected Cells
Source: Cancers (Basel). 2022 Sep 2;14(17):4316. doi: 10.3390/cancers14174316 (PMC9455077; doi:10.3390/cancers14174316)
Supplement: Supplementary file 1 [file cancers-14-04316-s001.zip]

Archive with 1 entries (1 files):
- cancers-1853650-supplementary.pdf
